# Supplementary material for: A naturally occurring InDel variation in BraA.FLC.b (BrFLC2) associated with flowering time variation in Brassica rapa
Source: BMC Plant Biol. 2012 Aug 28;12:151. doi: 10.1186/1471-2229-12-151 (PMC3487953; doi:10.1186/1471-2229-12-151)
Supplement: Additional file 1 — Flowering time and genotype ofBrFLC1andBrFLC2in 159 accessions inB. rapagermplasm collection. [file 1471-2229-12-151-S1.xls]

## Sheet: Sheet1
	Subspecies	Accessions	BrFLC1	BrFLC2	Open field (DTF)	Greenhous (DTF)
NE001	Turnip (ssp. rapa)	CGN07164	G	IN	154	150
NE002	Turnip (ssp. rapa)	CGN11010	G	IN	–	150
NE003	Turnip (ssp. rapa)	CGN06860	G	IN	155	150
NE004	Turnip (ssp. rapa)	CGN15201	G	IN	113	108
NE005	Turnip (ssp. rapa)	CGN15219	G	IN	122	139
NE006	Turnip (ssp. rapa)	CGN17282	H	IN	115	142
NE007	Turnip (ssp. rapa)	CGN19961	G	IN	–	123
NE008	Turnip (ssp. rapa)	Man Jing	G	IN	150	117
NE009	Turnip (ssp. rapa)	CGN06709	G	IN	155	150
NE012	Turnip (ssp. rapa)	CGN20726	A	IN	146	124
NE013	Turnip (ssp. rapa)	CGN06861	G	IN	155	150
NE014	Turnip (ssp. rapa)	CGN11000	G	IN	155	150
NE015	Turnip (ssp. rapa)	CGN20735	G	IN	152	150
NE016	Turnip (ssp. rapa)	Hong Man Jing	G	IN	–	150
NE017	Turnip (ssp. rapa)	Pu Da Cuo Wu Jing	G	IN	154	150
NE018	Turnip (ssp. rapa)	Ku Wu Jing	G	IN	149	150
NE019	Turnip (ssp. rapa)	Hong Yuan Man Jing	G	IN	–	150
NE020	Turnip (ssp. rapa)	Wu Jing	G	IN	147	149
NE021	Turnip (ssp. rapa)	Mian Tian Huang Man Jing	G	IN	143	148
NE022	Turnip (ssp. rapa)	Huang Chang Man Jing	G	IN	140	150
NE023	Turnip (ssp. rapa)	Dan Huang Man Jing	G	IN	129	150
NE024	Turnip (ssp. rapa)	Te Hao Chi Man Jing	G	IN	134	144
NE025	Turnip (ssp. rapa)	Zi Yuan Man Jing	G	IN	136	147
NE026	Chinese cabbage (ssp. pekinensis)	Z16	A	IN	99	69
NE027	Chinese cabbage (ssp. pekinensis)	VO2A0014	A	IN	124	109
NE028	Chinese cabbage (ssp. pekinensis)	V02A0555	A	IN	134	144
NE029	Chinese cabbage (ssp. pekinensis)	CGN07201	A	IN	136	128
NE030	Chinese cabbage (ssp. pekinensis)	Feng Kang 70	A	IN	129	138
NE031	Pak Choi (ssp. chinensis)	VO2B0225	A	IN	110	97
NE032	Pak Choi (ssp. chinensis)	VO2B0613	A	IN	103	56
NE033	Pak Choi (ssp. chinensis)	225 Bai Cai-Vs-2	A	IN	–	107
NE034	Pak Choi (ssp. chinensis)	VO2B0697	A	IN	103	74
NE035	Pak Choi (ssp. chinensis)	VO2B1223	G	IN	149	150
NE036	Pak Choi (ssp. chinensis)	Shang Hai Wu Yue Man	G	IN	150	150
NE037	Pak Choi (ssp. chinensis)	Shang Hai Si Yue Man	G	IN	118	129
NE038	Pak Choi (ssp. chinensis)	Hua Guan Qing Geng Bai Cai	A	IN	134	132
NE039	Pak Choi (ssp. chinensis)	Fang Zhen Hei You Yi Hao	G	IN	136	147
NE040	Pak Choi (ssp. chinensis)	Jin Sha Qing Jiang Bai Cai	A	IN	111	88
NE041	Pak Choi (ssp. chinensis)	Lv Xin Qing Cai	G	IN	120	137
NE042	Pak Choi (ssp. chinensis)	Si Ji Xiang Cui Xiao Bai Cai	A	IN	120	120
NE043	Pak Choi (ssp. chinensis)	Ri Ben Shu Yao Da Tou Qing Jiang Bai	A	IN	140	118
NE044	Pak Choi (ssp. chinensis)	1263C II	G	IN	129	132
NE045	Pak Choi (ssp. chinensis)	Tai Wan Da Tou Qing Jiang Bai	A	IN	111	121
NE046	Pak Choi (ssp. chinensis)	Xiu Li Piao Er Bai	A	IN	124	127
NE047	Pak Choi (ssp. chinensis)	V02B0002	G	IN	131	132
NE048	Pak Choi (ssp. chinensis)	TOIUS DHY079 GY502	G	IN	136	150
NE049	Pak Choi (ssp. chinensis)	Hei You Bai Cai	A	IN	154	135
NE050	Pak Choi (ssp. chinensis)	V02B0591	A	IN	–	149
NE051	Pak Choi (ssp. chinensis)	V02B0544	A	IN	127	122
NE052	Pak Choi (ssp. chinensis)	Jing Guan	A	IN	–	130
NE053	Pak Choi (ssp. chinensis)	Jing Guan Wang Qing Ge Cai Zhong	A	IN	104	101
NE054	Pak Choi (ssp. chinensis)	Shang Hai Qing	A	IN	117	128
NE055	Pak Choi (ssp. chinensis)	Gao Jiao Si Ji Qing Bai Cai	A	IN	122	126
NE056	Pak Choi (ssp. chinensis)	Huang Yang Xiao Bai Cai	A	IN	110	92
NE057	Pak Choi (ssp. chinensis)	Huang Xin Wu	H	IN	122	128
NE058	Pak Choi (ssp. chinensis)	Huang Xin Wu	G	IN	122	119
NE059	Pak Choi (ssp. chinensis)	Huang Xin Wu Bai Cai	A	IN	122	133
NE060	Caixin (ssp. parachinensis)	V02D0130	A	IN	99	99
NE061	Caixin (ssp. parachinensis)	V02D0136	A	IN	115	108
NE062	Caixin (ssp. parachinensis)	V02D0172	A	IN	91	60
NE063	Caixin (ssp. parachinensis)	V02D0212	A	IN	84	67
NE064	Caixin (ssp. parachinensis)	V02D0139	A	IN	83	102
NE065	Caixin (ssp. parachinensis)	V02D0152	A	IN	58	42
NE066	Caixin (ssp. parachinensis)	18 Cu Tiao Tian Cai Xin	A	IN	53	53
NE067	Caixin (ssp. parachinensis)	TE Xuan Zhong 80 Tian You Qing Cai Xin	G	IN	–	63
NE068	Caixin (ssp. parachinensis)	Liu Ye 70 Tian You Qing Cai Xin	A	IN	–	53
NE069	Caixin (ssp. parachinensis)	Chuan Shan Liu Ye Cai Xin	H	IN	99	76
NE070	Caixin (ssp. parachinensis)	Si Jiu Cai Xin L58	A	IN	52	50
NE071	Broccoletto (ssp. broccoletto)	CGN06825	G	IN	74	90
NE072	Broccoletto (ssp. broccoletto)	CGN06829	G	IN	90	80
NE073	Broccoletto (ssp. broccoletto)	CGN17278	G	IN	103	111
NE074	Broccoletto (ssp. broccoletto)	CGN15190	G	IN	152	150
NE075	Zi Caitai (ssp. chinensis var. purpurea Bailey)	W55	A	IN	81	98
NE076	Zi Caitai (ssp. chinensis var. purpurea Bailey)	W184	A	IN	97	93
NE077	Zi Caitai (ssp. chinensis var. purpurea Bailey)	W190	A	IN	108	126
NE078	Zi Caitai (ssp. chinensis var. purpurea Bailey)	V02D0107	A	IN	52	55
NE079	Zi Caitai (ssp. chinensis var. purpurea Bailey)	V02D0140	A	IN	92	94
NE080	Zi Caitai (ssp. chinensis var. purpurea Bailey)	V02D0194	A	IN	117	120
NE081	Zi Caitai (ssp. chinensis var. purpurea Bailey)	Gai Liang Shi Yue Hong	A	IN	85	91
NE082	Mizuna (ssp. nipposinica)	mizuna	G	IN	142	136
NE083	Komatsuna (ssp.perviridis)	L41	A	IN	115	135
NE084	Komatsuna (ssp.perviridis)	CGN17281	G	IN	130	150
NE085	Wutacai (ssp. narinosa)	Lv Ling Wu Ta Cai	A	IN	127	138
NE086	Wutacai (ssp. narinosa)	Zhong Ba Ye Wu Ta Cai	A	IN	–	142
NE087	Wutacai (ssp. narinosa)	GLU001	A	IN	139	121
NE088	Turnip rape (ssp. oleifera)	CGN06832	G	IN	107	120
NE089	Turnip rape (ssp. oleifera)	CGN06834	G	DEL	72	49
NE090	Turnip rape (ssp. oleifera)	CGN06837	A	DEL	72	55
NE091	Turnip rape (ssp. oleifera)	CGN06839	G	DEL	67	47
NE092	Turnip rape (ssp. oleifera)	CGN06840	A	DEL	70	56
NE093	Turnip rape (ssp. oleifera)	CGN06842	G	IN	91	113
NE094	Turnip rape (ssp. oleifera)	L39	A	DEL	72	46
NE095	Turnip rape (ssp. oleifera)	CGN15213	G	IN	154	150
NE097	Turnip rape (ssp. oleifera)	oil0111	A	IN	77	104
NE098	Turnip rape (ssp. oleifera)	oil0112	A	IN	112	148
NE099	Turnip rape (ssp. oleifera)	oil0115	G	IN	99	104
NE100	Turnip rape (ssp. oleifera)	oil0117	A	IN	103	117
NE101	Turnip rape (ssp. oleifera)	oil0118	A	IN	110	134
NE102	Turnip rape (ssp. oleifera)	oil0121	A	IN	79	106
NE103	Turnip rape (ssp. oleifera)	oil0123	A	DEL	–	108
NE104	Turnip rape (ssp. oleifera)	oil0135	H	IN	107	127
NE105	Turnip rape (ssp. oleifera)	oil0141	A	IN	104	105
NE106	Turnip rape (ssp. oleifera)	oil0151	A	IN	97	89
NE107	Turnip rape (ssp. oleifera)	oil0158	A	IN	98	88
NE108	Turnip rape (ssp. oleifera)	oil0161	A	IN	86	120
NE109	Turnip rape (ssp. oleifera)	oil0180	H	IN	118	101
NE113	Turnip rape (ssp. oleifera)	DH38 P175	A	IN	101	88
NE114	Turnip rape (ssp. oleifera)	Qian Feng 3	A	H	82	66
NE115	Turnip rape (ssp. oleifera)	Qian Feng 6	H	IN	72	60
NE116	Turnip rape (ssp. oleifera)	Qian Feng 12	H	H	72	57
NE117	Turnip rape (ssp. oleifera)	Xiao Shi Qiao 14	A	H	89	67
NE118	Turnip rape (ssp. oleifera)	Cha He 10	G	IN	94	67
NE119	Turnip rape (ssp. oleifera)	Tou Dao Shui 3	A	IN	98	111
NE120	Turnip rape (ssp. oleifera)	Yao An Hei Cai Zi	H	H	96	88
NE121	Turnip rape (ssp. oleifera)	Qi Lu Hei Cai Zi	H	IN	74	78
NE122	Turnip rape (ssp. oleifera)	Qiu Bei Hei You Cai	A	IN	93
NE123	Turnip rape (ssp. oleifera)	Hua Ning Ai Jiao Hei Cai Zi	H	H	81	61
NE124	Turnip rape (ssp. oleifera)	Hua Ping Ai Jiao Hei Cai Zi	A	H	72	64
NE125	Turnip rape (ssp. oleifera)	Meng Zi She Li Xiang Hei Cai Zi	A	IN	72	87
NE126	Turnip rape (ssp. oleifera)	Wen Shan Ai You Cai	H	IN	72	77
NE127	Turnip rape (ssp. oleifera)	Meng Zi Ai Jiao Hei Cai Zi	H	H	72	91
NE128	Turnip rape (ssp. oleifera)	Jing Dong Bao Dian Ai Jiao You Cai	H	IN	72	57
NE129	Turnip rape (ssp. oleifera)	Meng Zi Shui Tian Xiang Hei Cai Zi 1	H	IN	76	101
NE130	Turnip rape (ssp. oleifera)	Meng Zi Shui Tian Xiang Hei Cai Zi 2	G	IN	77	57
NE131	Turnip rape (ssp. oleifera)	Meng Zi Hei Ai Jiao Cai Zi	A	H	70	56
NE132	Turnip rape (ssp. oleifera)	Yang Bi Ai Jiao Cai Zi	H	IN	70	62
NE133	Turnip rape (ssp. oleifera)	Zhao Tong Hei Cai Zi	H	IN	78	71
NE134	Turnip rape (ssp. oleifera)	Meng La You Cai	A	IN	80	73
NE135	Turnip rape (ssp. oleifera)	Yuan Yang Hei Cai Zi	H	IN	88	85
NE136	Turnip rape (ssp. oleifera)	Yu Xi You Cai	H	IN	85	91
NE137	Turnip rape (ssp. oleifera)	Meng Zi Qiao Tou Xiang Hei Cai Zi	H	H	72	81
NE138	Turnip rape (ssp. oleifera)	Zhen Kang Hong You Cai	H	DEL	72	67
NE139	Turnip rape (ssp. oleifera)	Zhao Tong You Cai	A	IN	94	111
NE140	Turnip rape (ssp. oleifera)	Zhen Xiong You Cai	H	IN	93	122
NE141	Turnip rape (ssp. oleifera)	Kun Ming Qi Xing Jian	A	DEL	–	75
NE142	Turnip rape (ssp. oleifera)	Feng Yi Hei Cai Zi	G	DEL	–	83
NE143	Turnip rape (ssp. oleifera)	Ma Guan Ai Jiao You Cai	H	IN	88	100
NE144	Turnip rape (ssp. oleifera)	Jian Chuan Ai Jiao You Cai	A	IN	83	81
NE145	Turnip rape (ssp. oleifera)	Wu Ding Hei Cai Zi	G	H	81	60
NE146	Turnip rape (ssp. oleifera)	Meng Zi Lao Jia Hei Cai Zi	H	H	79	81
NE147	Turnip rape (ssp. oleifera)	Cheng Gong Da Pi Zi 2	H	IN	81	76
NE148	Turnip rape (ssp. oleifera)	Huang Yang Bai You Cai	A	IN	93	79
NE149	Turnip rape (ssp. oleifera)	Cheng Jiang Hei Cai Zi	H	IN	98	90
NE150	Turnip rape (ssp. oleifera)	Zhen Xiong Da You Cai	A	IN	100	107
NE151	Turnip rape (ssp. oleifera)	Yong Ping Yan Bei Hei Cai Zi	A	IN	–	76
NE152	Turnip rape (ssp. oleifera)	He Qing Niu Jie Ai Jiao Zi	A	IN	90	94
NE153	Turnip rape (ssp. oleifera)	Er Yuan Bi Yun Ben Di Ai Jiao Zi	A	H	79	74
NE154	Turnip rape (ssp. oleifera)	Yu Xi Yao Ke	H	IN	88	71
NE155	Turnip rape (ssp. oleifera)	Lu Shi 1	A	IN	79	68
NE156	Turnip rape (ssp. oleifera)	Nan Hua Zhang He Tun Hei Cai Zi	H	IN	90	82
NE157	Turnip rape (ssp. oleifera)	Yu Xi Zhou Yong Da Hei Cai Zi	H	IN	82	106
NE158	Turnip rape (ssp. oleifera)	Hong Cheng Hei Cai Zi	A	H	72	67
NE159	Turnip rape (ssp. oleifera)	Zhen Yuan Xin Tang Li Hei You Cai	A	IN	86	76
NE160	Turnip rape (ssp. oleifera)	Xi Shuang Ban Na Jing Lan Zhong Xiao Zi	A	IN	72	69
NE161	Turnip rape (ssp. oleifera)	Wan Gang Xiang 2	A	IN	74	86
NE162	Turnip rape (ssp. oleifera)	Chu Xiong Dong Ping Xiang Hei Cai Zi	G	IN	87	63
NE096	Yellow Sarson (ssp. tricolaris)	L33	A	DEL	74	56
NE110	Yellow Sarson (ssp. tricolaris)	L143	A	DEL	–	56
NE111	Yellow Sarson (ssp. tricolaris)	R-O-18	A	DEL	79	53
